# Supplementary material for: Association of 4% Articaine with Profound Inferior Alveolar Nerve Block Success in Third Molar Surgery Performed by Dental Students: A Three-Anesthetic Observational Study
Source: Dent J (Basel). 2026 Mar 19;14(3):183. doi: 10.3390/dj14030183 (PMC13025740; doi:10.3390/dj14030183)
Supplement: Supplementary file 1 [file dentistry-14-00183-s001.zip]

Archive with 1 entries (1 files):
- dentistry-4137253-supplementary.pdf
